# Supplementary material for: Longitudinal Associations of Plasma Phospholipid Fatty Acids in Pregnancy with Neonatal Anthropometry: Results from the NICHD Fetal Growth Studies—Singleton Cohort
Source: Nutrients. 2022 Jan 29;14(3):592. doi: 10.3390/nu14030592 (PMC8840515; doi:10.3390/nu14030592)
Supplement: Supplementary file 1 [file nutrients-14-00592-s001.zip]

Archive with 1 entries (1 files):
- nutrients-1563735-supplementary.pdf
